# Supplementary material for: Crassolide Induces G2/M Cell Cycle Arrest, Apoptosis, and Autophagy in Human Lung Cancer Cells via ROS-Mediated ER Stress Pathways
Source: Int J Mol Sci. 2022 May 17;23(10):5624. doi: 10.3390/ijms23105624 (PMC9144222; doi:10.3390/ijms23105624)
Supplement: Supplementary file 1 [file ijms-23-05624-s001.zip]

Archive with 1 entries (1 files):
- ijms-1651524-supplementary.pdf
